# Supplementary material for: Tick-wildlife host-pathogen network interactions in Northern Africa
Source: PLoS One. 2025 Jul 15;20(7):e0327313. doi: 10.1371/journal.pone.0327313 (PMC12262905; doi:10.1371/journal.pone.0327313)
Supplement: S1 Table — (XLSX) [file pone.0327313.s003.xlsx]

## Sheet: ALL
Sample ID	Host ID	Coleccion site	Zone	# Ticks	Male	Female	Nymps	Tick pool	Specie (morphologic ID)	DNA (ng/µL)	RNA (ng/µL)	PCR results												Sequence results
												16S tick	COI tick	Anaplasma 16S	Anaplasma msp5	Anaplasma msp4	Rickettsia 16S	Rickettsia ompA	Rickettsia ompB	Babesia 18S	Coxiella	Theileria	Crimea Congo	Molecular 16S tick	Molecular COI tick	Rickettsia 16S	Molecular Anaplasma msp5	Molecular Coxiella	Babesia	Molecular Theileria	Molecular Crimea Congo
1		Soil	A	6	3	3	0	3 M + 3 H	H. Lusitanicum	1.3	37.1			NA	NA		NA			NA	NA	NA	NA
2		Soil	A	6	3	3	0	3 M + 3 H	H. Lusitanicum	1.444	63.645			NA	NA		NA			NA	NA	NA	NA
3		Soil	A	1	1	0	0	1 M	H. Lusitanicum	1.264	48.116			NA	NA		NA			NA	NA	Yes	NA							NA
4		Soil	A	1	0	1	0	1 H	H. Lusitanicum	1.58	9.113			NA	NA	NA	NA			NA	NA	Yes	NA							NA
5		Soil	B	6	3	3	0	3 M + 3 H	H. Lusitanicum	1.804	44.882			NA	NA	NA	NA			NA	NA	NA	NA
6		Soil	B	6	3	3	0	3 M + 3 H	H. Lusitanicum	1.909	53.065			NA	NA		NA			NA	NA	NA	Yes								NA
7		Soil	B	1	1	0	0	1 M	H. Lusitanicum	1.827	34.071			NA	NA	NA	NA			NA	NA	NA	NA
8		Soil	B	1	0	1	0	1 H	H. Lusitanicum	1.985	16.852	NA	Yes	NA	NA	NA	NA			NA	NA	NA	NA		Hyalomma lusitanicum
9		Soil	C	6	3	3	0	3 M + 3 H	H. Lusitanicum	2.934	35.415			NA	NA	NA	NA	NA	NA	NA	NA	NA	NA
10		Soil	C	6	3	3	0	3 M + 3 H	H. Lusitanicum	1.008	29.741			NA	NA		NA			NA	NA	NA	NA
11		Soil	C	1	1	0	0	1 M	H. Lusitanicum	1.157	21.09			NA	Purificar	NA	NA			NA	NA	NA	NA
12		Soil	C	1	0	1	0	1 H	H. Lusitanicum	2.877	24.313	Yes	Yes	NA	NA		NA			NA	NA	NA	NA	Hyalomma lusitanicum	Hyalomma lusitanicum
13		Soil	A	6	3	3	0	3 M + 3 H	H. Lusitanicum	2.58	79.264			NA	NA		NA			NA	Yes	NA	NA					Coxiella burnetii
14		Soil	A	6	3	3	0	3 M + 3 H	H. Lusitanicum	1.66	51.227			NA	NA	NA	NA			NA	Yes	NA	NA					Coxiella burnetii
15		Soil	A	1	1	0	0	1 M	H. Lusitanicum	1.936	4.411	Yes	Yes	NA	NA		NA			NA	Yes	NA	NA	NA	Hyalomma lusitanicum			Nada
16		Soil	A	1	0	1	0	1 H	H. Lusitanicum	1.707	17.524			NA	Yes	NA	NA	NA	NA	NA	Yes	NA	NA				NA	Coxiella burnetii
17		Soil	B	6	3	3	0	3 M + 3 H	H. Lusitanicum	4.186	52.327			NA	NA		NA			NA	NA	NA	NA
18		Soil	B	6	3	3	0	3 M + 3 H	H. Lusitanicum	3.381	50.542			NA	NA	NA	NA			NA	NA	NA	NA
19		Soil	B	1	1	0	0	1 M	H. Lusitanicum	1.135	2.19			NA	NA		NA			NA	NA	NA	NA
20		Soil	B	1	0	1	0	1 H	H. Lusitanicum	1.883	22.289	Yes	Yes	NA	NA		NA			NA	NA	NA	NA	NA	Hyalomma lusitanicum
21		Soil	C	6	3	3	0	3 M + 3 H	H. Lusitanicum	1.449	41.628			NA	NA		NA			NA	NA	NA	NA
22		Soil	C	6	3	3	0	3 M + 3 H	H. Lusitanicum	4.519	61.792			NA	NA		NA			NA	Yes	NA	NA					Coxiella burnetii
23		Soil	C	1	1	0	0	1 M	H. Lusitanicum	1.637	33.052			NA	NA		Yes	NA	NA	NA	NA	NA	NA			Rickettsia aeschlimannii
24		Soil	C	1	0	1	0	1 H	H. Lusitanicum	1.462	17.817			NA	NA		Yes	NA	NA	NA	NA	NA	NA
25		Rabbit	A	2	1	1	0	1 M + 1 H	R. Pusillus	0.431	7.056
26		Rabbit	A	2	1	1	0	1 M + 1 H	R. Pusillus	1.001	43.484
27		Rabbit	A	2	1	1	0	1 M + 1 H	R. Pusillus	0.168	25.429
28		Rabbit	A	1	1	0	0	1 M	R. Pusillus	0	13.977
29		Rabbit	A	2	0	0	2	2 ninfas	Hyalomma sp.	1.249	199.075		Yes												Hyalomma lusitanicum
30		Rabbit	A	2	0	0	2	2 ninfas	Hyalomma sp.	0.53	213.91
31		Rabbit	B	3	3	0	0	3 M	R. Pusillus	0.746	40.957
32		Rabbit	B	3	3	0	0	3 M	R. Pusillus	2.15	65.201
33		Rabbit	B	3	3	0	0	3 M	R. Pusillus	1.283	36.06
34		Rabbit	B	1	1	0	0	1 M	R. Pusillus	4.431	25.2	Yes												Rhipicephalus pusillus
35		Rabbit	B	3	0	0	3	3 ninfas	Hyalomma sp.	4.29	136.852
36		Rabbit	B	3	0	0	3	3 ninfas	Hyalomma sp.	10.82	144.449	Yes	Yes											Hyalomma lusitanicum	Hyalomma lusitanicum
37		Rabbit	C	1	0	1	0	1 H	R. Pusillus	0.665	16.266
38		Rabbit	C	1	0	1	0	1 H	R. Pusillus	0.966	24.687	Yes												Rhipicephalus pusillus
39		Rabbit	C	1	0	1	0	1 H	R. Pusillus	7.729	31.699	Yes												Rhipicephalus pusillus
40		Rabbit	C	1	0	1	0	1 H	R. Pusillus	0.966	56.482	Yes												Rhipicephalus pusillus
41		Rabbit	C	4	0	0	4	4 ninfas	Hyalomma sp.	1.032	173.336
42		Rabbit	C	4	0	0	4	4 ninfas	Hyalomma sp.	14.772	182.67	Yes	Yes											Hyalomma lusitanicum	Hyalomma lusitanicum
43		Rabbit	C	4	0	0	4	4 ninfas	Hyalomma sp.	1.401	99.716
44		Rabbit	C	4	0	0	4	4 ninfas	Hyalomma sp.	2.277	32.125
1A	A22/174	Addax		4	2	2	0	2 M + 2 H	H. Lusitanicum	126.3	634.8			NA	NA		Yes	NA	NA	NA	NA	NA	NA			NA
2A	A22/129	Addax		2	1	1	0	1 M + 1 H	H. Lusitanicum	33.7	107.2			NA	Yes	NA	NA			NA	Yes	NA	NA					Coxiella burnetii
3A	A22/133	Addax		4	3	1	0	3 M + 1 H	H. Lusitanicum	113.1	329.8			NA	NA	NA	NA			NA	NA	NA	NA
4A	A22/74	Addax		6	3	3	0	3 M + 3 H	H. Lusitanicum	3108.8	854			NA	NA	NA	NA			NA	NA	NA	NA				NA
5A	A22/75	Addax		6	3	3	0	3 M + 3 H	H. Lusitanicum	95.2	328.6			NA	NA		NA			NA	NA	NA	NA
6A	A22/73	Addax		6	3	3	0	3 M + 3 H	H. Lusitanicum	500.7	1449.2			NA	Yes	NA	NA	NA	NA	NA	Yes	NA	NA					Coxiella burnetii
7A	A22/173	Addax		4	2	2	0	2 M + 2 H	H. Lusitanicum	42.7	553.8			NA	NA	NA	NA			NA	NA	NA	NA				NA
8A	A22/128	Addax		4	3	1	0	3 M + 1 H	H. Lusitanicum	82.2	15.5			NA	NA		NA			NA	NA	NA	NA
9A	A22/97	Addax		6	3	3	0	3 M + 3 H	H. Lusitanicum	127.7	381.6			NA	NA		NA			NA	NA	NA	NA
10A	A22/105	Addax		6	3	3	0	3 M + 3 H	H. Lusitanicum	367	559.5			NA	NA		NA			NA	Yes	NA	NA					Coxiella burnetii
11A	A22/105	Addax		1	1	0	0	1 M	H. Marginatum	42	242			NA	NA		NA			NA	NA	NA	NA
